# Supplementary material for: Preoperative serum cystatin-C as a potential biomarker for prognosis of renal cell carcinoma
Source: PLoS One. 2017 Jun 6;12(6):e0178823. doi: 10.1371/journal.pone.0178823 (PMC5460820; doi:10.1371/journal.pone.0178823)
Supplement: S1 Table — (XLSX) [file pone.0178823.s001.xlsx]

## Sheet: data base
ID	Height	Weight	gender(Male:1; Female:2)	age	precystatinC	preALP	preTP	preCRE	preUA	Fuhrman grade(unknown:99)	pathology(Clear cell carcinoma:0 Papillary carcinoma:1 others:2)	Tstage	Nstage	Mstage	pTNM	OS	state	DFS	DFSSTATE	BMI	eGFR
1	172	60	1	56	1.44	66.2	65.86	104.35	515.6	1	0	3	1	0	2	8.50924	1	2.98973	1	20.28	51.81
2	176	110.5	1	43	0.9	54.2	70.7	81.75	412.3	1	0	1	0	0	0	66.7269	0	66.7269	0	35.67	100.24
3	160	58	2	41	0.88	49.4	70.14	62.77	262.7	1	0	1	0	0	0	66.7269	0	66.7269	0	22.66	88.67
4	172	77	1	67	1.2	91.5	70.48	101.85	377.7	1	0	1	0	0	0	66.3326	0	66.3326	0	26.03	52.35
5	165	65.5	1	45	0.76	82.8	63.57	86.91	308.6	99	1	1	0	0	0	66.5626	0	66.5626	0	24.06	75.54
6	173	73.5	1	37	0.74	71	79.37	83.55	387.8	1	0	1	0	0	0	66.2998	0	66.2998	0	24.56	87.76
7	165	70	1	48	0.8	57.5	74.12	79.66	306.8	99	0	1	0	0	0	66.4969	0	66.4969	0	25.71	82.49
8	160	60	1	69	0.93	72.7	75.44	93.81	441.6	1	0	1	0	0	0	73.6591	0	73.6591	0	23.44	50.95
9	154	46.5	2	39	0.78	38.7	73.08	89.4	276.2	0	0	1	0	0	0	65.8727	0	65.8727	0	19.61	57.7
10	165	79	2	29	0.68	54.2	67.79	62.53	390.7	1	0	1	0	0	0	65.5441	0	65.5441	0	29.02	114.12
11	170	69	1	57	1.04	54.3	78.69	99.3	401.5	1	0	1	0	0	0	65.6099	0	65.6099	0	23.88	58.26
12	180	85	1	28	0.91	68.4	84.55	81.05	478.8	99	1	2	1	1	3	15.4415	1	9.26489	1	26.23	103.14
13	155	54	2	54	0.7	61.2	75.02	50.12	254.8	0	0	1	0	0	0	65.0513	0	65.0513	0	22.48	94.76
14	155	49	2	37	0.75	42	68.544	49.51	203.2	1	0	2	0	0	1	65.347	0	65.347	0	20.4	108.95
15	170	67.5	1	57	0.8	114.9	76.32	82.84	426.1	99	2	1	0	0	0	64.7228	0	64.7228	0	23.36	69.07
16	175	62.5	1	44	0.94	52	68.65	70.11	287.7	1	0	1	0	0	0	64.7228	0	64.7228	0	20.41	89.11
17	174	71	1	57	0.91	56.2	79.72	117.91	405.5	1	0	2	0	0	1	64.46	0	64.46	0	23.45	49.1
18	178	85	1	69	1.12	66.3	74.14	86.17	339.2	0	0	1	0	0	0	64.3614	0	64.3614	0	26.83	61.87
19	174	80	1	48	0.75	49.1	70.63	74.13	418.9	0	0	1	0	0	0	64.3614	0	64.3614	0	26.42	91.72
20	171	80	1	73	1.08	65.7	69.11	80.8	461.4	0	0	1	0	0	0	64.8542	0	64.8542	0	27.36	61.87
21	160	56.5	2	62	0.98	70.9	74.69	69.6	358.8	1	0	2	0	0	1	64	0	64	0	22.07	62.14
22	165	75	1	64	0.86	79.3	76.01	71	257.8	1	0	1	0	0	0	63.77	0	63.77	0	27.56	78.96
23	150	48	2	73	0.95	62.9	74.44	65.9	372.8	1	0	2	0	0	1	63.9343	0	63.9343	0	21.33	53.8
24	165	51	2	64	1.11	97.7	79.52	55	285.1	2	0	4	0	0	3	12.1889	1	6.89938	1	18.74	70.92
25	165	63.5	1	45	0.87	39.2	70.73	95.8	481.8	1	0	1	0	0	0	63.77	0	63.77	0	23.32	67.46
26	165	64	1	65	1.15	91.5	82.69	77.1	273.1	99	0	1	0	0	0	38.078	1	19.8111	1	23.51	66.44
27	171	73	1	62	0.93	74.8	69.13	81.6	283.9	0	0	1	0	0	0	13.076	1	8.64066	1	24.96	68.27
28	156	64	2	58	1	130.9	73.83	58.3	250	99	0	1	0	0	0	63.54	0	63.54	0	26.3	84.43
29	176	66.5	1	55	1.16	71.4	78.4	73.1	292.8	99	0	2	0	0	1	63.54	0	63.54	0	21.47	77.91
30	154	53	1	72	1.07	81.9	71.47	81.8	479.5	99	1	1	0	0	0	63.1786	0	63.1786	0	22.35	53.69
31	170	87	1	79	1.33	70.8	60.56	115.1	426.3	1	0	2	0	0	1	62.6201	0	62.6201	0	30.1	41.2
32	157	57	2	34	0.69	60.8	62.73	44.6	248.8	99	1	1	0	0	0	62.8501	0	62.8501	0	23.12	133.98
33	158	51	2	43	0.96	84.3	79.9	69.4	285.8	1	0	1	0	0	0	62.7844	0	62.7844	0	20.43	73.9
34	165	58	2	22	0.75	70.2	80.67	54.5	298.9	1	0	1	0	0	0	62.653	0	62.653	0	21.3	119.4
35	175	72	1	35	0.9	95.1	93.46	95.9	479.1	99	1	1	0	0	0	62.3901	0	62.3901	0	23.51	76.65
36	167	70	1	34	0.99	74.5	78.07	77.9	307.8	99	2	1	0	0	0	62.1273	0	62.1273	0	25.1	96.52
37	171	64.5	1	46	1.56	78.7	77.32	119.6	469.4	3	0	3	0	0	2	42.4148	1	21.191	1	22.06	52.75
38	175	79	1	55	1.05	50.3	70.27	100.6	435.3	1	0	1	0	0	0	30.423	0	30.423	0	25.8	61.88
39	164	76	1	74	1.23	69.4	65.01	85.8	359.5	1	0	3	0	1	3	19.9425	1	5.94661	1	28.26	57.34
40	165	62	1	67	1.4	67.8	77.62	146.2	179.4	1	0	3	0	0	2	46.193	1	36.3368	1	22.78	33.52
41	166	75	1	41	0.86	65.9	70.74	76.2	430.1	1	0	1	0	0	0	61.7988	0	61.7988	0	27.22	95.6
42	165	50	1	75	0.97	101.2	61.88	62.7	231.7	99	1	2	0	0	1	5.97947	1	3.35113	1	18.37	61.89
43	165	64	1	60	0.86	61.2	74.01	73.4	448.8	0	0	1	0	0	0	61.2731	0	61.2731	0	23.67	74.76
44	156	54.5	2	48	0.76	48.3	73.35	55.4	374.3	99	2	1	0	0	0	60.9117	0	60.9117	0	22.39	91.79
45	165	50	1	51	1.14	76.1	72.45	81.5	459.4	99	0	2	0	0	1	60.7146	0	60.7146	0	18.37	65.19
46	161	55	2	53	1.03	78	77.8	70.3	265	99	1	4	1	0	3	41.7906	1	18.5955	1	21.22	67.37
47	165	61	1	74	1.53	95.9	65.45	91.1	340.2	1	0	3	1	0	2	5.71663	1	1.41273	1	22.41	48.27
48	156	50	2	21	0.72	68.8	73.16	64.6	421.6	1	0	1	1	0	2	53.4209	1	38.5708	1	20.55	97.15
49	180	85	1	39	1.15	52.7	72.48	92.6	344.2	1	0	2	0	0	1	60.5503	0	60.5503	0	26.23	81.41
50	145	81.5	2	60	1.2	81	74.22	85	320	99	0	3	0	0	2	60.4846	0	60.4846	0	38.76	65.58
51	163	80	1	49	1.2	96.7	77.41	72.9	546.6	0	0	1	0	0	0	32.6899	1	24.345	1	30.11	95.57
52	172	60	1	42	0.97	93	74.9	56.6	320.3	1	0	1	0	0	0	60.3532	0	60.3532	0	20.28	111.44
53	167	72	2	48	1.51	46.8	72.75	109.6	471.8	99	0	1	0	0	0	60.3203	0	60.3203	0	25.82	51.31
54	167	55	1	42	1.15	64.4	71.4	93.7	408.6	99	1	4	1	0	3	25.0349	1	4.07392	1	19.72	65.42
55	166	56	2	37	0.72	56.1	77.43	69.1	312.6	1	0	1	0	0	0	59.8604	0	59.8604	0	20.32	80.35
56	168	68	1	32	0.98	73.2	80.74	90.1	433.1	0	0	1	0	0	0	59.7618	0	59.7618	0	24.09	83.52
57	168	75	1	61	0.99	74.5	65.86	101.5	536.7	0	0	1	0	0	0	59.5647	0	59.5647	0	26.57	56.89
58	175	88	1	44	0.79	43.2	80.75	103.4	428.1	0	0	1	0	0	0	59.3347	0	59.3347	0	28.73	71.46
59	170	73	1	65	1.08	62.1	72.08	91.4	438.5	1	0	1	0	0	0	59.3676	0	59.3676	0	25.26	58.81
60	155	56	1	62	0.93	76	68.5	80.3	353.3	0	0	3	1	0	2	59.4004	0	32.5585	1	23.31	64.34
61	175	66	1	36	0.79	59.1	75.17	90.5	324.8	1	0	1	0	0	0	59.0719	0	59.0719	0	21.55	76.96
62	171	55.5	1	31	0.74	76.5	79.07	78	295.6	99	2	1	0	0	0	59.039	0	59.039	0	18.98	86.51
63	162	54	1	18	0.78	171	63.3	57.9	272.3	99	2	3	1	1	3	23.3922	1	22.2423	1	20.58	133.07
64	162	60	2	52	0.81	16	75.4	57.9	271.4	1	0	1	0	0	0	58.9076	0	58.9076	0	22.86	86.31
65	165	55	2	50	0.67	69	80.12	59.1	217.9	1	0	1	0	0	0	58.9076	0	58.9076	0	20.2	81.6
66	170	69	1	45	0.87	74	62.9	76.8	254.2	0	0	1	0	0	0	58.9405	0	58.9405	0	23.88	86.22
67	170	55	1	64	1.4	93	73.2	44.4	254.8	2	0	1	0	0	0	40.6407	1	20.0082	1	19.03	105.83
68	165	65	1	65	1.34	68.3	76.19	140.3	528.4	99	2	2	0	0	1	58.6119	0	58.6119	0	23.88	36.8
69	164	60	1	52	0.75	58.8	82.39	117.7	403.1	1	0	4	0	0	3	58.4805	0	58.4805	0	22.31	49.57
70	163	69	1	56	0.81	81	73.6	72.7	273.2	99	2	1	0	0	0	58.6448	0	58.6448	0	25.97	82.53
71	156	44.5	2	50	0.95	95.4	74.01	61.2	208	1	0	1	0	0	0	58.6448	0	58.6448	0	18.29	72.58
72	168	77.5	1	52	0.97	64.7	80.58	75.2	307.8	0	0	1	0	0	0	58.4148	0	58.4148	0	27.46	86.87
73	165	70	1	51	0.61	71.9	67.58	81.9	531.1	0	0	1	0	0	0	64.0329	0	64.0329	0	25.71	77.62
74	160	60	2	49	0.83	33.8	76.56	75.5	156.8	99	2	1	0	0	0	58.2505	0	58.2505	0	23.44	68.97
75	158	58	2	54	0.72	81.6	77.22	58.1	319.4	2	0	2	0	0	1	57.8891	0	57.8891	0	23.23	83.87
76	160	59	1	47	0.87	71	74.5	84.3	245.4	1	0	2	0	0	1	57.9877	0	57.9877	0	23.05	73.62
77	164	55	1	48	0.82	59.3	82.42	80.4	421.8	0	0	1	0	0	0	57.7906	0	57.7906	0	20.45	72.42
78	180	75	1	45	0.9	76.1	70.36	73.4	159.1	0	0	1	0	0	0	69.4209	0	69.4209	0	23.15	90.96
79	171	91	1	32	1.35	45	70.57	76.4	486.7	1	0	1	0	0	0	57.7248	0	57.7248	0	31.12	111.75
80	176	77.5	1	58	1.43	33.9	69.22	102.9	436.7	0	0	3	0	0	2	57.462	0	57.462	0	25.02	57.64
81	165	64	1	24	0.83	55	56.63	123.6	322.5	99	1	2	0	0	1	58.3162	0	58.3162	0	23.67	64.38
82	171	68	1	53	1.2	54	71.18	94.8	378.7	99	1	3	0	0	2	57.2649	0	57.2649	0	23.26	63.28
83	160	71	1	64	0.89	121	70.6	80.3	304.1	0	0	2	0	0	1	57.2977	0	57.2977	0	27.73	69.27
84	165	80	1	63	1.1	62.1	63.95	78.1	444.1	1	0	1	0	0	0	57.232	0	57.232	0	29.39	74.93
85	165	75	1	67	1.06	73.7	70.49	92.1	384.6	1	0	1	0	0	0	57.232	0	57.232	0	27.56	58.47
86	172	71	1	56	1	80.2	69.21	81.5	400.7	1	0	1	0	0	0	56.6078	0	56.6078	0	24	72.37
87	164	74	2	65	0.97	92	66.6	51	306.7	99	0	1	0	0	0	56.6407	0	56.6407	0	27.51	92.01
88	155	60	2	67	1.09	55	76	60.2	268.5	99	0	1	0	0	0	57.7248	0	57.7248	0	24.97	70.75
89	165	57	2	65	0.88	100	77.18	69	348.4	99	0	1	0	0	0	56.6407	0	56.6407	0	20.94	59.32
90	165	64	1	56	2.7	67.2	61.48	107.3	215.6	1	0	1	0	0	0	56.3778	0	56.3778	0	23.67	53.7
91	168	57	1	70	1.6	151	73.3	213.5	438.2	3	0	2	0	1	3	56.115	0	56.115	0	20.2	20.83
92	168	43.5	1	60	1.5	341	61.8	40.8	213.9	99	0	3	0	0	2	56.1807	0	56.1807	0	15.41	106.58
93	175	75	1	54	1.17	75	67.5	121.5	308.1	2	0	2	0	0	1	56.5421	0	56.5421	0	24.49	50.56
94	172	73	1	71	0.91	73.7	80.13	85.7	473.8	1	0	1	0	0	0	56.3778	0	56.3778	0	24.68	57.32
95	170	87	1	50	0.9	49.8	76.84	96	410.9	1	0	1	0	0	0	56.1807	0	56.1807	0	30.1	72.89
96	165	64	2	61	1.1	64.4	70.73	70.4	190.4	0	0	1	0	0	0	55.9507	0	55.9507	0	23.67	65.43
97	153	48	1	71	0.88	107	75.1	73.4	304.1	2	0	3	0	1	3	2.66119	1	1.54415	1	20.5	57.75
98	155	69	2	67	1.01	60.9	80.28	60.4	293.1	1	0	1	0	0	0	55.8193	0	55.8193	0	28.72	75.51
99	173	70	1	45	1.17	66	76.93	87.1	321.2	1	0	1	0	0	0	55.4251	0	55.4251	0	23.39	75.79
100	165	59	2	73	0.83	64.5	73.08	77.4	414.5	1	0	1	0	0	0	55.3593	0	55.3593	0	21.68	48.12
101	170	65	1	42	0.9	90.7	73.7	81.8	404.7	99	2	1	0	0	0	55.1622	0	55.1622	0	22.49	81.01
102	180	105	1	49	1.77	57	66.9	80	370.1	99	2	1	0	0	0	55.0965	0	55.0965	0	32.41	93.15
103	158	59	2	65	0.71	93.6	73.15	119.7	474.5	2	0	1	0	0	0	54.7351	0	54.7351	0	23.63	35.82
104	175	79	1	39	0.91	67	70.1	68.1	340.3	1	0	1	0	0	0	54.8008	0	54.8008	0	25.8	108.62
105	160	64	2	41	1.3	27.5	73.14	56.7	328.7	1	0	1	0	0	0	54.538	0	54.538	0	25.17	103.78
106	158	60	2	58	1.1	59	63.9	57.4	267.1	1	0	2	0	1	3	9.88912	1	2.66119	1	24.03	82.38
107	168	58	1	66	1.8	77.9	72.42	74.3	214.8	1	0	3	0	1	3	11.3018	1	2.95688	1	20.55	63.88
108	159	55	2	59	0.87	99	78.6	72.4	421.6	1	0	1	0	0	0	54.2094	0	54.2094	0	21.76	61.39
109	165	55	1	60	0.5	85.4	74.5	61.3	267.5	99	2	2	0	0	1	53.8152	0	53.8152	0	20.21	82.18
110	158	53.5	2	27	1.12	45	63.3	46.5	180.9	1	0	2	0	0	1	53.7823	0	53.7823	0	21.43	131.9
111	165	64	1	53	1.06	76.6	72.67	78.2	415	0	0	1	0	0	0	53.7166	0	53.7166	0	23.67	76.31
112	156	46	2	73	1.1	84.8	69.98	62.5	327.5	3	0	1	0	1	3	25.1335	1	19.6468	1	18.9	53.93
113	165	75	1	44	0.7	74.5	79.32	100.9	388.2	99	2	1	0	0	0	53.5195	0	53.5195	0	27.56	70.18
114	154	52	2	57	0.77	57.8	70.63	54.1	289.6	3	0	1	0	0	0	53.5524	0	53.5524	0	21.93	83.37
115	161	70	1	70	0.77	58.9	66.92	74.9	316.7	0	0	1	0	0	0	53.4209	0	53.4209	0	27.01	67.7
116	155	51.5	2	61	0.91	82.9	70.28	63.2	308.4	99	0	1	0	0	0	53.191	0	53.191	0	21.44	67.29
117	169	78	1	59	1.4	94.7	75.36	79.4	482.5	1	0	1	0	0	0	53.1253	0	53.1253	0	27.31	75.71
118	183	95	1	40	1.1	60	61.5	90.7	468.4	0	0	1	0	0	0	53.0595	0	53.0595	0	28.37	85.8
119	163	74	1	57	1.17	69	67.6	82.1	269.1	1	0	1	0	0	0	52.8953	0	52.8953	0	27.85	74.67
120	160	67.5	1	40	1.1	75.1	74.14	100.9	499.2	99	2	1	0	0	0	52.731	0	52.731	0	26.37	70.79
121	161	70	2	70	0.94	91	66.8	56.8	247.4	1	0	1	0	0	0	52.501	0	52.501	0	27.01	75.88
122	166	45	2	54	0.9	75.4	68.79	58.6	283	1	0	1	0	0	0	44.3203	0	44.3203	0	16.33	69.8
123	162	55	1	49	1.08	121	63.9	57.4	267.1	1	0	1	0	0	0	52.2382	0	52.2382	0	20.96	101.13
124	152	56	2	44	1.4	50.8	73.03	63.6	367.9	1	0	2	0	0	1	52.1396	0	52.1396	0	24.24	86.02
125	168	51	1	56	1.18	117	71.4	84.2	354.9	1	0	2	0	0	1	26.5462	1	1.11704	1	18.07	59.57
126	168	62	1	60	1	87.2	64.83	96.6	360.7	99	2	2	0	0	1	51.9097	0	51.9097	0	21.97	55.04
127	156	54	2	49	1.2	419	71.7	44.2	135.4	1	0	2	1	0	2	28.7146	1	22.078	1	22.19	113.23
128	154	38	2	47	0.95	99	65.6	49.3	258.1	2	0	2	0	0	1	51.9425	0	51.9425	0	16.02	85.46
129	162	57.5	2	43	1.4	79.8	81.05	64.8	321.9	2	0	1	0	0	0	46.7515	1	22.9322	1	21.91	83.12
130	164	67	1	76	0.79	60	62.4	111.2	373.4	2	0	2	0	0	1	51.9097	0	51.9097	0	24.91	40.37
131	168	69	1	42	1.1	99	74.6	74.9	257.7	3	0	1	0	1	3	27.6961	1	10.7105	1	24.45	91.83
132	157	41	2	64	0.93	63	68	48.2	207	99	2	1	0	0	0	51.7782	0	51.7782	0	16.63	73.78
133	168	64	1	55	1.09	132.6	65.58	68.9	481.7	2	0	3	0	1	3	51.6797	0	51.6797	0	22.68	83.35
134	164	61	2	49	1.58	74.8	79.63	74.5	305	0	0	3	0	0	2	51.4825	0	51.4825	0	22.68	69.44
135	165	70	1	64	1.5	109.9	71.54	121.4	552	0	0	1	0	0	0	51.2526	0	51.2526	0	25.71	44.72
136	172	59	1	63	0.8	56.6	67.95	77.4	260.8	99	1	1	0	0	0	51.2526	0	51.2526	0	19.94	63.45
137	148	37	2	32	0.9	80	66.9	44.7	282.1	99	2	1	1	0	2	13.1745	1	7.95072	1	16.89	110.88
138	165	54	1	49	0.81	79	76.6	64.4	519.3	1	0	1	0	0	0	51.1211	0	51.1211	0	19.83	88.18
139	167	62.5	2	46	1.4	71	74.5	84.3	245.4	1	0	1	0	0	0	50.8912	0	50.8912	0	22.41	63.49
140	160	76	1	67	1.18	117	80.3	126.3	424.8	1	0	2	0	0	1	50.8583	0	50.8583	0	29.69	43.67
141	176	78	1	64	1.37	87.5	70	91.3	398.2	1	0	4	1	1	3	32.4928	1	19.5154	1	25.18	60.4
142	182	77	1	54	1.1	81.5	69.15	82.6	253	2	0	3	0	0	2	50.6283	0	50.6283	0	23.25	73.66
143	165	54	1	60	0.79	105	68.6	53.6	311.3	1	0	1	0	0	0	50.6612	0	50.6612	0	19.83	93.14
144	158	57	2	65	1.93	90.8	71.1	43.9	268.8	1	0	3	0	0	2	50.2012	0	50.2012	0	22.83	95.92
145	172	47	1	80	1.29	67	72.67	137.6	438.5	2	0	1	0	0	0	52.0739	0	52.0739	0	15.89	24.43
146	158	47	2	60	0.9	128.3	78.46	58	235.9	2	0	2	0	0	1	50.3984	0	50.3984	0	18.83	69.65
147	154	62	2	43	1.5	67	72.5	57.8	329.3	1	0	1	0	0	0	50.5298	0	50.5298	0	26.14	99.92
148	171	81	1	49	1	171	72.7	56.6	402.3	1	0	1	0	0	0	50.0698	0	50.0698	0	27.7	120.65
149	168	69	1	42	0.84	101	78.3	74.7	489.4	1	0	1	0	0	0	49.8727	0	49.8727	0	24.45	92.08
150	176	78	1	38	1.3	52.3	72.62	71.8	394.7	2	0	1	0	0	0	49.9713	0	49.9713	0	25.18	103.08
151	170	65	1	63	1.4	110	76.7	79.3	402.3	1	0	2	0	0	1	24.1478	1	9.19918	1	22.49	65.66
152	155	50	2	60	1.27	70	70.5	49.3	265.4	99	2	2	0	0	1	49.6756	0	49.6756	0	20.81	85.94
153	165	71	1	56	0.75	50.8	63.75	117.6	513.1	2	0	3	0	0	2	49.4784	0	49.4784	0	26.08	51.37
154	148	48.5	2	59	0.76	82.5	72.42	38.1	227.1	1	0	1	0	0	0	49.4784	0	49.4784	0	22.14	114.15
155	150	38	2	28	1.05	93.7	81.67	38.5	344.8	99	1	4	1	1	3	24.1807	1	2.85832	1	16.89	134.36
156	169	77	1	64	0.91	66.5	73.6	75.9	589.6	3	0	3	0	0	2	21.191	1	16.6899	1	26.96	73.86
157	165	61	1	62	1.06	69	67.6	82	295	1	0	1	0	0	0	49.1828	0	49.1828	0	22.41	63.38
158	176	76.5	1	45	0.99	108.2	66.68	81.4	303.2	1	0	1	0	0	0	48.5257	0	48.5257	0	24.7	83.89
159	164	65	1	71	0.8	37.7	75.8	67.4	385.9	1	0	1	0	0	0	48.5257	0	48.5257	0	24.17	70.73
160	154	41.5	2	66	1.17	62	60	46	230.1	1	0	1	0	0	0	48.3614	0	48.3614	0	17.5	76.88
161	175	79	1	56	1.13	92.7	74.91	70.4	419.4	1	0	1	0	0	0	48.0329	0	48.0329	0	25.8	87.38
162	175	68	1	69	1	106.7	76.75	75.2	269.2	1	0	2	0	0	1	48.3614	0	29.1417	1	22.2	64.21
163	175	95	1	47	0.9	54	73.3	65.9	419.1	1	0	1	0	0	0	48.23	0	48.23	0	31.02	112.34
164	167	55	1	25	1.12	62.3	73.48	75.4	423	2	0	1	0	0	0	26.0862	1	13.6345	1	19.72	95.4
165	165	69	1	28	0.87	94	76.06	92.5	345.7	1	0	1	0	0	0	47.77	0	47.77	0	25.34	85.88
166	171	81	1	33	1.13	83	72.1	79.9	422.1	1	0	1	0	0	0	48	0	48	0	27.7	100.49
167	167	63	1	49	1.16	89	72.8	86.8	370.3	1	0	1	0	0	0	47.8686	0	47.8686	0	22.59	70.51
168	172	62	1	57	1.04	48.1	61.66	98.7	120.7	1	0	1	0	0	0	47.7043	0	47.7043	0	20.96	55.08
169	167	74	1	49	0.91	71	69.3	76.8	398.4	1	0	1	0	0	0	47.8357	0	47.8357	0	26.53	86.34
170	167	63	1	38	1.5	64.5	63.12	71.1	532	1	0	1	0	0	0	47.6386	0	47.6386	0	22.59	96.49
171	156	62	2	75	1.18	96.6	81.31	99.5	523.3	1	0	1	0	0	0	50.0041	0	50.0041	0	25.48	38.6
172	170	65	1	57	2.14	106.4	71.94	61.2	325.2	0	0	1	0	0	0	47.54	0	47.54	0	22.49	91.71
173	160	55	2	78	0.62	153	62.7	90.4	320.8	1	0	1	0	0	0	47.3758	0	47.3758	0	21.48	37.48
174	152	46	2	36	1.06	61.3	71.06	47.6	259.6	1	0	1	0	0	0	47.4086	0	47.4086	0	19.91	111.89
175	165	62	1	78	0.9	88.3	69.81	78.1	403.5	0	0	1	0	0	0	47.3429	0	47.3429	0	22.78	53.29
176	153	45	2	57	0.81	91	74.83	49.4	268.1	1	0	1	0	0	0	47.3429	0	47.3429	0	19.22	84.59
177	158	59	2	41	0.84	53	69.1	57.7	262.4	99	2	1	0	0	0	47.1786	0	47.1786	0	23.63	98.09
178	168	62	1	44	0.94	60.7	79.54	79.6	389	99	2	1	0	0	0	47.3101	0	47.3101	0	21.97	80.15
179	177	74	1	48	1.1	61.6	75.04	92	616.3	1	0	1	0	0	0	47.1786	0	47.1786	0	23.62	70.5
180	178	73	1	46	0.76	28.2	59.68	74.3	348	1	0	1	0	0	0	46.8501	0	46.8501	0	23.04	88.3
181	162	62	2	53	1.4	48.2	66.06	41	358.3	1	0	1	0	0	0	46.9815	0	46.9815	0	23.62	122.56
182	158	45	2	74	1.33	141	76.4	78.5	188.1	99	2	4	1	0	3	38.8665	1	38.8665	1	18.03	41.4
183	170	60	1	40	0.99	69	61.5	66.9	234.7	1	0	1	0	0	0	46.9158	0	46.9158	0	20.76	96.91
184	169	72	1	69	1.12	67.6	76.08	76.4	261.8	2	0	1	0	0	0	46.8501	0	46.8501	0	25.21	66.38
185	171	79	1	48	1.77	79	74.2	114.5	249.8	2	0	2	0	0	1	46.7187	0	46.7187	0	27.02	59.6
186	173	90	1	67	1.11	42.1	68.33	59.6	423.8	1	0	2	0	0	1	46.653	0	46.653	0	30.07	95.79
187	170	92	1	41	0.99	96	72.9	66.5	347.6	0	0	2	0	0	1	46.5216	0	46.5216	0	31.83	118.6
188	160	62	2	48	1.09	61.6	72.67	70.3	287.1	1	0	1	0	0	0	46.2587	0	46.2587	0	24.22	76.16
189	160	62	1	48	0.82	44.9	74.13	70.7	415.9	1	0	1	0	0	0	46.193	0	46.193	0	24.22	89.09
190	172	68	1	45	1.41	78.8	74.09	114.9	430.9	99	1	3	0	0	2	45.8316	0	45.8316	0	22.99	56.81
191	165	74.5	1	45	1.43	48	69.3	90.6	448	1	0	2	0	0	1	46.193	0	46.0945	1	27.36	77.17
192	168	77.9	1	47	1.53	77	77.6	84.7	426.2	0	0	1	0	0	0	45.9959	0	45.9959	0	27.6	81.7
193	156	60	1	63	0.88	73	67.1	50.2	269.4	99	1	1	0	0	0	39.8193	0	39.8193	0	24.65	104.87
194	168	68	1	41	0.98	52.2	72.42	80.1	389	2	0	1	0	0	0	45.7988	0	45.7988	0	24.09	86.12
195	185	101	1	49	0.77	79	66.86	62	333.9	1	2	1	0	0	0	45.5359	0	45.5359	0	29.51	116.67
196	175	83	1	50	0.82	59	84.2	84.9	249	1	0	1	0	0	0	45.076	0	45.076	0	27.1	79.45
197	170	74.5	1	61	1.48	94	74.4	97.1	397.2	1	0	1	0	0	0	45.0431	0	45.0431	0	25.78	58.88
198	170	75	1	51	0.91	71.1	67.54	65	330.9	1	0	1	0	0	0	44.8789	0	44.8789	0	25.95	99.42
199	170	60	1	41	1.01	61	68.7	67.9	355.5	99	1	1	0	0	0	44.6817	0	44.6817	0	20.76	94.53
200	163	54	1	51	1.46	95	73.1	76.1	372.8	1	0	4	0	0	3	44.846	0	44.846	0	20.32	73.57
201	160	64	1	63	1.08	87	60	74.6	268.4	1	0	1	0	0	0	44.846	0	44.846	0	25	71.81
202	163	43	1	22	0.76	84.2	62.84	45.1	189.7	99	1	2	0	0	1	44.846	0	44.846	0	16.18	144.31
203	164	61.5	1	55	1.24	46.5	67.98	84.6	544.9	99	0	1	0	0	0	44.616	0	44.616	0	22.87	67.48
204	159	51	2	42	0.88	62.1	76.06	59.6	259.7	99	2	1	0	0	0	44.5832	0	44.5832	0	20.17	86.58
205	175	52.5	1	38	1.18	138	70.7	69.4	261.2	2	0	2	1	0	2	22.0452	1	4.82957	1	17.14	86.82
206	160	60	2	57	0.84	78.5	62.9	48.2	140.6	99	2	2	0	0	1	44.2218	0	44.2218	0	23.44	98.54
207	175	75	1	39	1.02	56	69.62	86.2	418.5	0	0	1	0	0	0	44.1561	0	44.1561	0	24.49	83.69
208	160	75	1	66	1.34	87	56.82	79.3	272.9	2	0	1	0	0	0	43.8932	0	43.8932	0	29.3	70.07
209	160	64	1	70	1.87	54.4	84.78	139.8	534.7	2	0	4	1	1	3	29.8973	1	1.08419	1	25	34.84
210	168	77	1	59	1.07	51.4	64.57	61.8	425.9	2	0	2	0	0	1	43.7618	0	43.7618	0	27.28	97
211	168	76	1	56	1.17	55.4	70.32	75.9	503.9	1	0	1	0	0	0	43.6961	0	43.6961	0	26.93	81.4
212	168	69	1	65	0.95	53	56.7	65.6	191.3	1	0	1	0	0	0	43.5318	0	43.5318	0	24.45	80.24
213	165	64	2	50	1.08	80	68.2	61.3	339.6	1	0	1	0	0	0	43.269	0	43.269	0	23.67	85.6
214	155	61	2	56	0.81	54.8	64.12	52.9	255	1	0	1	0	0	0	43.1047	0	43.1047	0	25.39	93.42
215	167	61.5	2	51	0.87	57.8	77.85	53.7	252.2	0	0	1	0	0	0	42.7762	0	42.7762	0	22.05	93.57
216	165	64	1	46	1.1	117	66.4	101.7	410.1	2	0	1	0	0	0	4.69815	1	2.23409	1	23.67	63.4
217	170	76	1	26	1.05	70	71.3	100.8	373	1	0	1	0	0	0	42.5791	0	42.5791	0	26.3	82.64
218	179	85	1	69	1.44	62.6	71.17	103.5	385.4	1	0	2	0	0	1	42.7433	0	42.7433	0	26.53	51.36
219	160	60	2	40	0.73	37.4	63.09	44.7	258.4	99	2	1	0	0	0	42.3491	0	42.3491	0	23.44	128.02
220	169	64	1	55	1.55	132	77	90.9	506.4	1	0	1	0	1	3	42.4805	0	42.4805	0	22.41	62.95
221	162	64	1	50	1.01	83.9	67.56	75.3	294.4	2	0	1	0	0	0	24.0164	1	39.4251	0	24.39	82.54
222	165	60	1	72	1.34	113.6	81.87	84.6	381.6	1	0	3	0	0	2	42.2505	0	42.2505	0	22.04	53.09
223	163	57	1	34	1.04	46	65.6	95.7	478	1	0	1	0	0	0	42.2505	0	42.2505	0	21.45	71.75
224	175	75	1	42	0.99	82.8	68.25	91.2	384.6	99	2	2	0	0	1	42.0862	0	42.0862	0	24.49	76.75
225	178	57	1	46	0.86	85.3	69.56	62.8	232	1	0	1	0	0	0	41.922	0	41.922	0	17.99	91.62
226	159	54	2	36	0.78	45.1	67.66	56	264.6	1	0	1	0	0	0	41.922	0	41.922	0	21.36	100.9
227	168	67	1	44	0.8	65.8	70.78	63.2	499.5	1	0	1	0	0	0	41.5934	0	41.5934	0	23.74	105.05
228	155	44	2	43	0.87	137	74.7	41.4	218.2	1	0	1	0	0	0	39.9179	1	27.5647	1	18.31	115.38
229	158	54	2	49	0.73	47.8	68.91	49.4	351.6	1	0	1	0	0	0	41.6263	0	41.6263	0	21.63	100.49
230	163	64	2	68	0.95	102	61.6	54.5	208.6	1	0	1	0	0	0	41.1335	0	41.1335	0	24.09	77.26
231	159	67	1	72	1.07	67.1	59.22	80.7	369	2	0	1	0	0	0	41.3963	0	41.3963	0	26.5	60.19
232	180	88	1	59	1.18	76.2	67.5	71.9	351.6	1	0	1	0	0	0	41.2977	0	41.2977	0	27.16	85.44
233	175	60	1	51	1.18	95	74	85.3	287.2	2	0	1	0	0	0	26.1848	1	3.90965	1	19.59	66.42
234	163	52	1	37	0.9	237.3	89.76	68.3	509.5	2	0	1	0	0	0	41.0021	0	41.0021	0	19.57	92.9
235	172	75	1	45	1.09	81.6	70.41	85.9	407.3	1	0	1	0	0	0	41.1006	0	41.1006	0	25.35	79.77
236	166	55	1	33	0.91	93	72.5	92.2	525.6	1	0	1	0	0	0	41.1006	0	41.1006	0	19.96	72.87
237	153	47	2	44	0.77	54.5	74.61	55.9	181.6	1	0	1	0	0	0	40.9035	0	40.9035	0	20.08	88.63
238	168	75	1	35	0.85	87	64.19	68.1	514.5	1	0	1	0	0	0	40.9692	0	40.9692	0	26.57	112.69
239	178	85	1	46	1.07	74.9	65.85	82.5	384.9	1	0	2	0	1	3	40.9363	0	32.8214	1	26.83	85.56
240	167	65	2	51	0.96	78	74.6	63.9	364.6	0	0	1	0	0	0	40.7064	0	40.7064	0	23.31	80.92
241	160	60	1	39	0.9	47.2	74.94	75.9	440.5	99	2	1	0	0	0	40.8706	0	40.8706	0	23.44	89.58
242	170	67	1	43	0.91	66.4	73.73	95.7	384.5	1	0	2	0	0	1	40.7721	0	40.7721	0	23.18	69.61
243	169	81	1	46	0.88	56.2	75.31	72.7	377.6	1	0	1	0	0	0	39.885	0	39.885	0	28.36	97.65
244	153	53	2	38	0.84	73	75.55	65	248.4	1	0	1	0	0	0	41.1006	0	41.1006	0	22.64	86.51
245	160	75	1	38	1.08	43	77.4	70.5	465	0	0	1	0	0	0	40.4764	0	40.4764	0	29.3	108.64
246	176	70	1	37	0.93	109	81.9	64.4	281.2	1	0	1	0	0	0	40.3121	0	40.3121	0	22.6	110.02
247	164	70	1	44	1.53	229	73.1	127.1	222.5	99	2	1	0	0	0	40.3121	0	40.3121	0	26.03	54.14
248	175	105	1	41	1.19	102.7	77.48	99.6	565.8	1	0	1	0	0	0	40.2464	0	40.2464	0	34.29	82.49
249	173	62	1	26	0.89	59.1	74.76	73.8	397.4	2	0	2	0	0	1	40.345	0	40.345	0	20.72	100.81
250	168	77	1	30	0.8	72	69.7	84.2	252.3	0	0	1	0	0	0	40.2136	0	40.2136	0	27.28	96.68
251	164	64	1	47	0.97	105.9	78.18	70.6	352.6	0	0	1	0	0	0	40.2136	0	40.2136	0	23.8	90.3
252	172	54	1	54	1.22	279.1	74.29	53.8	112.6	2	0	4	1	1	3	19.9097	1	4.99384	1	18.25	97.07
253	163	51.5	2	37	0.85	70	76.28	65.5	348.5	1	0	1	0	0	0	40.0493	0	40.0493	0	19.38	81.9
254	162	61.5	1	48	1.04	103	68.6	71.2	281.5	3	0	3	0	0	2	39.9179	0	6.93224	1	23.43	87.44
255	165	70	1	47	0.99	69.7	64.22	115.8	381.5	1	0	1	0	0	0	39.8522	0	39.8522	0	25.72	57.31
256	167	86	2	37	0.74	58.9	74.51	51.4	347.9	0	0	1	0	0	0	39.9507	0	39.9507	0	30.84	132.98
257	161	53	2	50	0.81	37	69.4	62	290.5	0	0	1	0	0	0	39.9507	0	39.9507	0	20.45	77.44
258	168	72	1	44	0.88	71.3	69.65	74.2	487	1	0	1	0	0	0	39.6222	0	39.6222	0	25.51	92.73
259	160	52	2	25	0.71	77.2	72.68	53.2	423.5	0	0	1	0	0	0	39.7536	0	39.7536	0	20.31	114.58
260	160	51	1	63	1.78	70	68.2	132.3	358.8	2	0	1	0	0	0	39.5565	0	39.5565	0	19.92	35.9
261	165	61	1	49	0.76	66.2	70.93	70.1	432.3	1	0	1	0	0	0	39.5236	0	39.5236	0	22.41	86.5
262	165	50.5	1	59	0.95	76.2	64.46	80.5	397.6	99	2	1	0	0	0	39.5565	0	39.5565	0	18.55	60.48
263	158	57.5	1	48	0.69	91.4	83.22	74	517.1	1	0	1	0	0	0	39.2936	0	39.2936	0	23.03	82.5
264	162	62	1	60	1.34	79.6	74.26	92	495.7	0	0	2	0	0	1	38.8994	0	38.8994	0	23.62	59.09
265	165	62	1	59	0.91	74	63	78.7	359.5	99	1	1	1	1	3	39.1294	0	20.1068	1	22.77	69.16
266	166	53	2	47	0.86	69.2	64.6	59.4	350.4	99	1	1	0	0	0	19.2854	0	19.2854	0	19.23	81.87
267	153	50	2	58	0.72	74.2	74.05	42.8	259.1	99	2	2	0	0	1	38.8994	0	38.8994	0	21.36	102.34
268	156	47	2	33	0.62	41	71.39	50.2	255.8	99	2	1	0	0	0	38.8665	0	38.8665	0	19.31	108.56
269	171	66	1	43	0.68	57.6	65.02	61.8	371.1	1	0	1	0	0	0	38.8337	0	38.8337	0	22.57	106.59
270	143	43	2	55	0.77	37.5	64.96	40.6	309	0	0	1	0	0	0	38.6694	0	38.6694	0	21.03	107.58
271	163	58	2	59	0.94	81.6	71.3	46.8	233.9	0	0	1	0	0	0	38.4723	0	38.4723	0	21.83	96.18
272	168	70	1	44	0.9	76.7	69.58	90.1	424.1	1	0	1	0	0	0	38.6037	0	38.6037	0	24.8	75.32
273	162	65	1	75	0.97	51.5	29.65	63.9	305.4	99	2	1	0	0	0	38.4394	0	38.4394	0	24.77	70.8
274	164	64	1	72	1.26	53.4	71.01	102.1	514.7	2	0	1	0	0	0	38.5708	0	38.5708	0	23.8	45.66
275	166	62	1	80	1.26	54.8	76.11	104.7	541.3	1	0	1	0	0	0	38.4394	0	12.7146	1	22.5	38.37
276	165	54	1	28	0.8	48.5	73.76	72	414.3	99	2	1	0	0	0	38.5708	0	38.5708	0	19.83	97.08
277	170	73	1	43	0.87	55.6	77.08	88.8	428.6	99	2	1	0	0	0	38.2094	0	38.2094	0	25.26	78.28
278	183	90	1	33	0.83	61.3	77.66	75.4	313.4	1	0	1	0	0	0	38.1766	0	38.1766	0	26.87	107.79
279	165	45	1	51	1.14	69.8	81.06	62.2	384.1	1	0	1	0	0	0	38.2423	0	38.2423	0	16.53	80.41
280	173	76	1	68	0.87	69.4	73.5	74.1	356	99	2	1	0	0	0	38.0123	0	38.0123	0	25.39	70.3
281	157	51	1	58	1.05	76.4	68.95	84.9	365.7	99	2	1	0	0	0	38.1766	0	38.1766	0	20.69	60.33
282	168	63	1	35	0.8	108.7	77.06	85.9	288.1	2	0	1	0	0	0	37.9795	0	37.9795	0	22.32	81.92
283	166	79	2	42	0.78	79	79.04	51.9	372	1	0	1	0	0	0	37.9138	0	37.9138	0	28.67	120.99
284	168	66	1	64	1.2	89.7	85.09	89.3	397.8	2	0	2	0	0	1	37.7495	0	37.7495	0	23.38	58.41
285	169	65	1	55	1.01	79.2	75.23	87.3	391.5	99	1	3	0	0	2	37.6838	0	37.6838	0	22.76	66.07
286	147	53	2	76	2.96	69.1	72.16	221.9	380.6	99	2	1	0	0	0	19.5811	1	13.3717	1	24.53	16.31
287	153	56	2	70	1.49	78.5	69.59	75.4	420.6	1	0	1	0	1	3	5.4538	1	1.83984	1	23.92	52.69
288	159	66	2	40	0.77	43.4	73.34	55.5	214.2	99	2	1	0	0	0	37.5852	0	37.5852	0	26.11	108.59
289	162	51	2	37	0.68	61.1	78.56	51.1	148	99	2	1	0	0	0	37.7166	0	37.7166	0	19.43	104.83
290	159	68	2	53	0.75	60.2	79.16	48.4	415.6	0	0	1	0	0	0	37.4538	0	37.4538	0	26.9	109.92
291	158	60	2	63	1.04	235.7	76.5	64.4	209.7	99	2	2	0	1	3	11.3018	1	5.55236	1	24.03	68.95
292	160	78	2	60	1.03	102.9	70.36	62.4	284.6	1	0	1	0	0	0	37.2895	0	37.2895	0	30.47	83.31
293	163	60	2	49	0.72	58.1	70.19	44	437.4	1	0	2	0	0	1	37.5852	0	37.5852	0	22.58	117
294	163	54	1	38	0.77	60	68.2	86.4	294.4	99	2	1	0	0	0	37.3224	0	37.3224	0	20.32	74.26
295	167	72	1	38	0.85	100.1	75.55	83.8	194.4	1	0	1	0	0	0	37.2238	0	37.2238	0	25.82	87.53
296	167	66	1	69	0.71	62.2	78.78	68.7	363.1	1	0	1	0	0	0	37.5524	0	37.5524	0	23.67	71.19
297	163	50	1	48	1.18	80.4	76.01	100.8	407.2	99	1	3	1	0	2	37.2895	0	37.2895	0	18.82	55
298	163	46.5	1	56	1.32	116.9	75.11	78.1	304.3	99	0	4	0	0	3	37.2238	0	37.2238	0	17.5	62.15
299	151	55	2	84	1.43	242.9	74.89	64.7	318.3	1	0	1	0	0	0	36.8624	0	36.8624	0	24.12	49.07
300	153	70	2	44	0.67	65.2	63.46	43.4	267.5	1	0	2	0	0	1	32.6242	1	19.8439	1	29.9	140.16
301	172	67	1	55	0.98	83.9	70.4	76.8	335.7	1	0	2	0	0	1	36.8296	0	36.8296	0	22.65	75.48
302	173	49.5	1	39	1.25	76.1	76.35	69.7	298.5	2	0	3	0	0	2	36.1725	0	36.1725	0	16.54	83.37
303	173	61	1	27	0.72	63.5	79.68	67.6	479.2	1	0	1	0	0	0	36.3696	0	36.3696	0	20.38	108.15
304	170	80	1	31	0.96	67.3	74.25	78.2	409.7	99	2	1	0	0	0	36.3368	0	36.3368	0	27.68	104.33
305	168	73	1	64	0.99	90.7	75.71	84.6	468.5	1	0	1	0	0	0	36.2053	0	36.2053	0	25.86	64.82
306	170	55.5	1	56	1.25	104.8	79.65	83.2	391.6	2	0	1	0	0	0	36.1396	0	36.1396	0	19.2	62.74
307	180	74.5	1	39	0.98	70.9	81.41	77.2	505.6	99	2	1	0	0	0	35.8439	0	35.8439	0	22.99	91.64
308	175	75	1	59	1.36	82.1	80.54	99.3	398	1	0	2	0	0	1	35.8439	0	35.8439	0	24.49	58.26
309	165	68	1	42	1.15	92.9	76.37	86.2	492.2	99	2	1	0	0	0	35.7782	0	35.7782	0	24.98	80.06
310	158	64	2	60	0.9	91.1	83.08	60.4	351.2	0	0	1	0	0	0	35.8111	0	35.8111	0	25.81	79.31
311	151	56.5	2	68	1.31	124.2	83.48	52.6	362.7	1	0	1	0	0	0	35.8768	0	35.8768	0	24.78	78.69
312	163	53	1	67	1.36	82.9	65.14	101.9	411.7	1	0	1	0	0	0	35.614	0	35.614	0	19.95	44.6
313	167	68	1	40	0.86	52.5	66.48	79.8	360.5	1	0	1	0	0	0	35.384	0	35.384	0	24.38	87.62
314	159	67	2	61	1.03	63.6	75.98	75.6	377.3	0	0	1	0	0	0	35.1211	0	35.1211	0	26.5	63.44
315	160	50.5	2	27	0.91	59.1	71.8	64.8	284.9	99	2	1	1	0	2	34.8912	0	33.7413	1	19.73	90.94
316	163	62.5	2	70	0.97	71.8	68.65	57.9	313	0	0	1	0	0	0	35.7125	0	35.7125	0	23.52	69.86
317	165	63	2	62	0.79	68.5	74.82	44.2	374.6	1	0	1	0	0	0	34.5626	0	34.5626	0	23.15	101.53
318	158	54.5	2	50	0.66	77.5	74.35	50.7	261.8	2	0	1	0	0	0	34.5955	0	34.5955	0	21.83	97.32
319	162	51	1	65	1.55	102.5	69.27	105.2	561	0	0	1	0	0	0	34.4641	0	34.4641	0	19.43	43.62
320	159	58	2	57	1	117.8	75.26	61.5	380.7	99	2	1	0	0	0	34.2998	0	34.2998	0	22.94	76.17
321	168	67	1	41	0.86	64.5	65.58	87.6	429.7	1	0	2	0	0	1	34.2012	0	34.2012	0	23.74	78.16
322	169	59	1	72	1.64	87.6	73.12	118.8	367.6	1	0	3	1	0	2	34.5298	0	34.5298	0	20.66	36.92
323	170	82	1	40	0.9	45.5	75.63	76	476	0	0	1	0	0	0	34.2998	0	34.2998	0	28.37	99.61
324	169	85	1	69	1.17	54.7	68.5	85.4	462.5	1	0	1	0	0	0	34.2669	0	34.2669	0	29.76	64.17
325	165	62	1	29	0.92	107.6	80	68.4	415.8	1	0	1	0	0	0	29.2074	1	16.0657	1	22.77	109.05
